# Supplementary material for: Trimethylamine-N-oxide (TMAO) mediates the crosstalk between the gut microbiota and hepatic vascular niche to alleviate liver fibrosis in nonalcoholic steatohepatitis
Source: Front Immunol. 2022 Aug 22;13:964477. doi: 10.3389/fimmu.2022.964477 (PMC9441952; doi:10.3389/fimmu.2022.964477)
Supplement: Supplementary file 1 [file Table_1.xls]

## Sheet: Fig 1
Fig 1F				Fig 1G
Genus abumdance				plasma TMAO (ng/ml)
	ND	NASH			ND	NASH
Bifidobacteria	0.00075941	0.00318003			56.9091	74.7826
	4.75e-05	0.00199345			48.7965	67.06
	4.75e-05	0.00132897			57.4815	78.1145
	0.00014239	0.00161374			61.2895	77.766
	0.00014239	0.0012815				66.7362
Streptococcaceae	0	4.75e-05
	0	0.000332
	0	9.49e-05
	0	0.000285
	0	9.49e-05
Alcaligenaceae	0	0
	0	0.000902
	0	0.000759
	0	0.000237
	0	4.75e-05
Oscillibacter	0.00038	0.000237
	0.000285	0.009777
	0	0.005743
	0.000807	0.001899
	0.000142	4.75e-05
Pseudochrobactrum	0	9.49e-05
	0	0.001566
	0	0.000475
	0	0.001329
	0	0.000997

## Sheet: Fig 2
Fig 2H				Fig 2I				Fig 2J				Fig 2K
Genus abumdance				Genus abumdance				Genus abumdance				Genus abumdance
Bifidobacteria	NASH	NASH-TMAO		Helicobacter	NASH	NASH-TMAO		Enterobacteriaceae	NASH	NASH-TMAO		Pseudochrobactrum	NASH	NASH-TMAO
	0.00318003	0.00166121			0.11301	0.027054			4.75e-05	4.75e-05			9.49e-05	0.001139
	0.00199345	0.000711946			0.068062	0.026532			0.000285	4.75e-05			0.001566	0.001519
	0.00132897	4.75e-05			0.074232	0.029142			0.000285	0			0.000475	0.001187
	0.00161375	0.000142389			0.111491	0.100954			0.000427	0			0.001329	0.005126
	0.0012815	0.00075941			0.157008				4.75e-05	0			0.000997

## Sheet: Fig 3
Fig 3B				Fig 3C				Fig 3D				Fig 3F				Fig 3G				Fig 3J				Fig 3L
Fibrosis Index (% positive area of Sirius Red)	Saline	TMAO		Relative Mean Density (Collagen I)	Saline	TMAO		Relative mean Density (αSMA)	Saline	TMAO		Relative αSMA protein expression	Saline	TMAO		Hydroxyprolin(μg/g liver)	Saline	TMAO		Fibrosis Index (% positive area of Sirius Red)	Saline	TMAO		Relative αSMA protein expression	Saline	TMAO
	5.736	3.915			1.116	0.741			0.80176	0.674096			0.996712	0.886188			235.722	128.22			8.063	7.079			1.03955	0.63224
	5.553	3.375			1.021	0.642			1.03255	0.6435			1.00023	0.824721			247.804	125.44			8.749	6.159			0.981414	0.534095
	5.252	3.675			0.903	0.604			1.16735	0.60782			0.943509	0.697922			495.979	162.4			7.943	5.835
																	419.548	172.2
																	250.303	165.9
																	203.501	190.32
																	210.159	174.96
																	209.21	175.66

## Sheet: Fig 4
Fig 4C				Fig 4D
Proportion (%)	Saline	TMAO		mRNA expression Relative to GAPDH	Saline	TMAO
Endothelial cell	1.31	3.34		IL-6	1.69911	1.58356
	1.45	2.46			1.62692	0.309064
	1.23	2.34			1.15933	0.80495
	0.99	2.56			1.54536	0.620168
					1.44666	1.29467
Macrophages	6.8	3.9			2.03618	1.52229
	5.69	4.23				1.19921
	5.46	4.59
	6.43	4.27		IL1β	1.00744	0.734539
					1.21364	0.780688
					1.2485	0.582038
					1.0008	0.310337
					0.979374	0.446471
					0.810409	0.413275

## Sheet: Fig 5
Fig 5A											Fig 5B					Fig 5C				Fig 5D				Fig 5E				Fig 5F
	MOCK			Ccl4			Ccl4+TMAO					mock	Ccl4	Ccl4+TMAO		mRNA expression Relative to GAPDH	Saline	TMAO		mRNA expression Relative to GAPDH	sgNC	sgATP1B1		mRNA	sgNC	sgATP1B1		Cell proliferation(OD450nm)	sgNC	sgATP1B1	sgNC	sgATP1B1	sgNC	sgATP1B1
Ctgf	2.27837	0.205647	-0.396609	-0.860623	-0.830731	-0.576918	-0.3024	-0.322997	0.806264		Expression	276	906	499			1.03457	0.394867			1.02769	0.307848		CTGF	0.950503	0.609198				0.5-hour		1-hour		2-hour
mt-Tl2	1.97839	1.09947	0.54942	-0.825055	-0.84099	-0.82545	-0.281553	-0.251297	-0.60293			263	672	589			1.07377	0.701036			1.02113	0.274289			0.855483	0.597296			0.15	0.2	0.227	0.366	0.345	0.599
Tfr2	1.81963	0.665083	1.05127	-0.911776	-0.923694	-0.923113	0.241449	-0.626485	-0.392372			157	709	536			0.72392	0.51615			1.0932	0.262579			1.01144	0.664514			0.154	0.197	0.251	0.355	0.361	0.578
Anxa11os	1.07322	0.0088573	0.143337	-1.02043	-1.021	-1.17141	1.78151	-0.194249	0.40016								0.913298	0.730322			1.13563	0.306278			1.36505	0.511433			0.152	0.198	0.239	0.339	0.343	0.604
Pck1	0.61385	0.190475	2.36863	-0.741313	-0.709359	-0.757238	-0.472814	-0.299241	-0.192991								1.42891	0.656088							0.985124	0.532394			0.156	0.203	0.244	0.34	0.355	0.603
Gm9385	0.538026	0.441071	0.145335	-1.26748	-1.31295	-1.17069	0.324953	1.0104	1.29133								0.805103	0.874999							1.08576	0.495221			0.161	0.196	0.281	0.324	0.378	0.578
Rps2-ps10	0.293867	0.128396	-0.408042	-1.12186	-1.39648	-0.826152	0.802144	1.2529	1.27523									0.569401							1.13338	0.514407				0.175		0.28		0.486
Rhof	0.221213	-1.16761	-0.876757	0.108762	1.42388	1.70451	-0.325407	-0.24763	-0.840959																0.991523	0.523902
Rps26-ps1	0.205115	-0.76164	-0.690365	-0.395376	1.77149	1.59764	-0.375811	-0.689105	-0.661948																1.10413	0.476303
Gm10154	0.19212	-0.888125	-1.0419	0.466464	1.33897	1.69493	-0.813346	-0.258196	-0.690914																0.981772	0.696698
Gm2999	0.0627192	-0.971443	-0.276356	0.991058	1.06606	1.58695	-0.356566	-1.02237	-1.08005																1.07149	0.706062
Zfp36l1	0.0210808	-1.28349	-1.29008	1.1743	1.62089	0.533799	-0.149613	-0.0152663	-0.611615																1.16634	0.687719
Gm4951	-0.000259498	1.61724	0.973291	-0.83506	-1.13069	-1.32944	-0.340964	0.647108	0.398779
Cd300ld3	-0.11057	-0.70113	-0.198392	-0.309004	2.50764	0.403806	-0.545177	-0.343965	-0.703207															CXCL1	0.989602	0.593801
Cd300ld4	-0.114962	-1.07434	-0.469179	0.10708	1.48726	1.7743	-0.641871	-0.174789	-0.893498																1.04989	0.6471
Rag1	-0.12473	-0.974804	-0.808968	1.44563	1.76357	0.395653	-0.573605	-0.382644	-0.740104																0.96688	0.642419
Tfeb	-0.133076	-1.10761	-1.26163	0.322273	1.34867	1.70865	-0.431359	-0.0887883	-0.357126																0.767416	0.656583
Saa1	-0.145597	1.19056	1.94065	-0.964734	-1.03567	-0.723645	0.13282	-0.491157	0.0967723																0.807367	0.773291
Ccdc92b	-0.191531	1.8762	0.204946	-0.822435	-1.16011	-1.27922	0.213211	0.692348	0.466601																0.849302	0.859979
Gjb2	-0.195599	-0.474974	-0.719607	-0.252621	2.13265	1.14122	-0.787351	-0.0168437	-0.826872																1.41882	0.688281
Gm4130	-0.212934	-0.593127	-0.116626	0.81912	1.52165	1.34615	-0.947006	-0.560205	-1.25702																1.52632	0.608018
F830016B08Rik	-0.22126	0.687509	1.15859	-0.324261	-1.3549	-1.51266	-0.282643	0.683352	1.16627																1.45633	0.641536
Igkv1-110	-0.237418	-0.978839	-0.145438	1.53606	0.453056	1.53399	-0.598546	-0.298238	-1.26463																	0.843319
Slc6a12	-0.252733	-0.7178	-0.580069	0.128849	0.440395	2.46534	-0.625071	-0.294567	-0.564343																	0.843319
Pnpla3	-0.311123	-0.422697	-0.0165978	0.294368	-0.12546	2.51089	-0.724441	-0.420027	-0.784907
Pdgfb	-0.339177	-0.319905	-0.684935	-0.24887	2.40139	0.774136	-0.39087	-0.489471	-0.702299															CXCL10	0.999693	0.425256
Gbp2b	-0.342852	-0.0854125	-0.0162679	-0.870094	-0.808662	-0.834347	-0.29377	1.18093	2.07047																0.934425	0.597066
Gm44891	-0.343785	0.510868	1.68894	-0.777032	-1.38999	-1.17126	0.781089	0.399046	0.302116																1.01084	0.375725
Stk10	-0.34652	-1.14213	-1.01404	-0.0243112	1.74557	1.46205	-0.365042	0.141329	-0.456905
Gm7901	-0.420425	-0.614475	-0.173524	1.42434	0.786937	1.57247	-0.916563	-1.02817	-0.630595
Dynll1	-0.436711	-0.512918	-0.108413	0.0289627	1.81639	1.54335	-0.626517	-0.914641	-0.789502
Ubc	-0.460236	-1.16445	-0.823393	0.284244	1.92242	1.25549	-0.525351	-0.189106	-0.29962
Mospd4	-0.473433	-0.557449	-0.557449	-0.082747	0.388364	2.53817	-0.346443	-0.557449	-0.351567
Susd3	-0.481748	-1.15671	-1.01683	-0.0419515	1.49634	1.71121	-0.357715	0.132681	-0.285268
Pparg	-0.483943	-0.751073	-0.791764	0.0346808	1.18244	2.13282	-0.596568	-0.420943	-0.305653
Pdcd1lg2	-0.484793	-1.22416	-1.15736	0.382388	1.4148	1.61817	-0.0557784	-0.112855	-0.380422
Adamtsl2	-0.488594	-0.519446	-0.517632	2.45426	0.689011	-0.191056	-0.411313	-0.554349	-0.46088
Spata13	-0.502894	-1.15673	-1.05571	0.0975281	1.56971	1.59784	-0.260132	0.136563	-0.426178
Tpsb2	-0.509969	-0.450971	-0.350324	0.109446	-0.228748	2.61455	-0.312775	-0.300796	-0.570409
Arhgap39	-0.538063	-0.947276	-0.890382	0.370295	1.62885	1.63916	-0.509194	-0.386639	-0.366746
Gm9392	-0.553566	-0.428777	-0.642504	0.19972	1.7328	1.65998	-0.704987	-0.582908	-0.679763
Gm12345	-0.55965	-0.776259	-0.795125	0.338059	0.94866	2.1657	-0.758731	-0.199068	-0.363586
Gdnf	-0.559708	-0.631771	-0.632755	0.26974	1.02954	2.18471	-0.670667	-0.348638	-0.640455
Retnla	-0.560505	-0.551536	-0.0983085	-0.196744	0.0805795	2.59655	-0.277175	-0.582971	-0.409893
Amy2a1	-0.566456	-0.566456	-0.566456	-0.0713901	1.98171	1.47052	-0.566456	-0.566456	-0.548563
Slc10a6	-0.573291	0.112038	1.1157	-0.709308	-1.07125	-0.82097	0.148907	-0.207804	2.00598
Cd209d	-0.588207	-0.423469	-0.897814	0.940519	0.676241	2.05573	-0.656469	-0.383602	-0.722926
Wnt11	-0.593026	-1.03796	-1.01033	0.138369	1.60065	1.60599	0.0189362	-0.614561	-0.108072
Adrb2	-0.595851	-0.985028	-0.934025	-0.0621744	1.14445	2.05406	-0.437787	0.0827678	-0.266411
Bcl6	-0.5965	-0.936533	-0.875484	0.000753177	1.78286	1.52512	-0.434691	0.0824766	-0.547997
Zfyve9	-0.604811	-0.298215	-0.155677	-0.111227	1.83658	1.56568	-0.814091	-0.620092	-0.798144
Ackr1	-0.60602	-0.340378	-0.915701	1.08868	0.0769777	2.1461	-0.198974	-0.452396	-0.798281
Gm47445	-0.620593	0.629004	1.58927	-0.883261	-1.41913	-0.875854	0.0975414	0.848851	0.634171
L1cam	-0.622937	-0.934759	-0.956533	0.388535	1.99806	1.1243	-0.298241	-0.145348	-0.553077
Tgm3	-0.632334	-0.696572	-0.696572	-0.273126	2.13581	1.25705	-0.409757	-0.267778	-0.416722
Rhoq	-0.634505	-0.452431	-0.747683	-0.190943	1.57119	1.87621	-0.67546	-0.181296	-0.565079
Glis1	-0.635727	-0.473745	-0.634463	-0.258109	1.30416	2.1057	-0.601662	-0.202435	-0.603716
Gm36328	-0.652054	-0.861128	-0.716344	0.567857	1.45779	1.74361	-0.477769	-0.389171	-0.672787
Ppp1cb	-0.659797	-0.350883	-0.577965	-0.336072	1.65332	1.83508	-0.305124	-0.564046	-0.694508
Mamdc2	-0.680117	-0.776194	-0.653092	0.580929	-0.0100667	2.42668	-0.313707	-0.190638	-0.383798
Fcrls	-0.7006	-0.792755	-0.761548	0.822659	0.611168	2.13577	-0.197626	-0.444634	-0.672438
Klf2	-0.70137	-1.2637	-0.962752	0.489266	1.12065	1.83704	-0.0755799	-0.15035	-0.293207
Cd209a	-0.716541	-1.15767	-0.517839	1.70762	1.17648	0.91573	-0.644449	-0.509953	-0.253382
Gm48303	-0.722709	-0.722709	-0.722709	1.37076	0.560705	1.82764	-0.722709	-0.424929	-0.443339
Lad1	-0.723451	-0.403647	-0.257789	-0.156408	2.18056	1.16114	-0.508201	-0.530971	-0.761232
Nxpe4	-0.724444	-0.790354	-0.784498	-0.131647	1.44814	1.92044	-0.504199	-0.0112978	-0.422141
Gm31814	-0.730944	-0.777121	-0.729376	-0.29213	1.49853	1.9132	-0.452685	-0.0708589	-0.358616
Tnip1	-0.738165	-0.798939	-0.888147	0.0616021	2.05906	1.18138	-0.470674	0.00287194	-0.408992
Tnfsf15	-0.746547	-0.564846	-0.746547	-0.231316	1.5227	1.90602	-0.626009	-0.119743	-0.393716
Krt80	-0.750568	-0.835674	-0.787972	-0.00619211	1.38918	1.94081	-0.425142	-0.0358379	-0.488611
Arhgef10l	-0.755243	-0.493324	-0.425004	-0.18544	1.66086	1.76005	-0.795356	-0.0761541	-0.690382
Tiam2	-0.76459	-0.87059	-0.896369	-0.125757	1.73751	1.57805	-0.45708	0.122849	-0.324021
Rpl3l	-0.77563	-0.773087	-0.824882	0.24187	1.11573	2.07006	-0.61872	-0.0530002	-0.382339
Lrrc8d	-0.776473	-1.11511	-0.882578	0.422096	1.78377	1.3305	-0.161018	-0.438061	-0.163121
Cyp2ab1	-0.782773	-0.774283	-0.750095	-0.0245748	1.58837	1.79799	-0.52627	-0.102503	-0.42586
Mdm1	-0.783445	-0.879302	-0.812607	-0.0593351	1.06881	2.1293	-0.341757	0.0676344	-0.389296
Agpat4	-0.787763	-0.486697	-0.606927	-0.286891	1.26578	2.09492	-0.565948	-0.00955682	-0.616921
Gm35853	-0.790249	-0.932032	-0.882375	-0.0507726	1.1119	2.05704	-0.451044	0.130806	-0.193276
Osgin2	-0.79674	-0.972873	-0.872604	0.0547501	1.59742	1.59943	-0.50019	0.325003	-0.434201
Tlr7	-0.810874	-0.987238	-1.00784	0.10852	1.64205	1.53519	-0.532666	0.0586179	-0.00575816
Epha4	-0.816312	-0.56182	-0.428829	0.864168	0.948022	1.9434	-0.375643	-0.915946	-0.65704
Cx3cr1	-0.825268	-0.947003	-0.939888	0.122075	1.51394	1.73569	-0.408635	-0.0237044	-0.227212
Nat8l	-0.833328	-0.773459	-0.785851	-0.183714	1.65215	1.72232	-0.401	0.0467634	-0.443883
Sh2d1b1	-0.842896	-0.953066	-0.866364	0.031841	1.03453	2.07424	-0.464881	0.135898	-0.149298
Ceacam1	-0.844003	-0.497745	-0.457962	-0.0662325	2.08228	1.28551	-0.473766	-0.30852	-0.719552
Rap1gap2	-0.844527	-1.06262	-1.00782	0.00453778	1.3328	1.78597	-0.233834	0.258533	-0.233043
Skint3	-0.84622	-0.985227	-0.862396	0.264151	1.39925	1.78079	-0.511585	0.0811029	-0.319869
Atp1b1	-0.875303	-1.38916	-0.905043	1.79919	0.927856	0.577531	-0.218482	0.0082502	0.0751641
Ldlrad3	-0.881776	-0.841077	-0.869902	0.0885919	1.37822	1.89819	-0.382528	-0.0817053	-0.308011
Tnfrsf1b	-0.894621	-1.01288	-0.983416	-0.0680784	1.56632	1.62792	-0.0861309	0.12542	-0.274532
Phlda3	-0.955635	-0.102591	-0.268701	0.564126	1.67175	1.39578	-0.757372	-1.067	-0.480359
Vegfc	-0.958788	-0.806831	-1.02265	1.77167	0.860384	1.04613	0.0147489	-0.429374	-0.475284
Gm12253	-0.973368	-0.57693	-0.89497	1.8346	0.492897	1.30993	-0.673005	-0.202962	-0.316194
Klk1	-0.99402	-1.03174	-0.689704	1.80448	0.959721	0.693997	-0.840719	0.27405	-0.176066
Loxl2	-0.996607	-0.109586	-1.23796	1.68875	1.43509	0.252054	-0.365294	-0.589954	-0.0764958
Gm5086	-0.997773	-0.826938	-0.872135	0.42921	0.965853	2.01729	-0.431518	-0.413013	0.129019
Tubb6	-0.999212	-1.04803	-0.950197	0.195952	1.33115	1.74907	-0.207001	0.170691	-0.242421
Rab3b	-1.06835	-0.455857	-0.556306	1.83025	0.478848	1.14685	-0.326818	-1.15295	0.104334
Gm21762	-1.06885	-1.23713	-1.01247	0.891632	1.08129	1.47686	-0.296511	0.248596	-0.0834215
Cadm3	-1.10346	0.0118681	-0.905015	1.5431	1.36823	0.821453	-0.473	-0.54899	-0.714189

## Sheet: Fig 6
Fig 6A				Fig 6B				Fig 6C				Fig 6E					Fig 6F					Fig 6G
Relative ATP1B1 protein expression	Normal	Cirrhotic		Relative ATP1B1 protein expression	MOCK	NASH		Relative ATP1B1 protein expression	Saline	TMAO		Fibrosis Index (% positive area of Sirius Red)	MOCK	Saline	Digoxin			MOCK	Saline	Digoxin		Relative Collagen I protein expression	MOCK	Saline	Digoxin
	0.842158	1.8813			1.37493	2.01564			0.975178	0.575964			0.343	5.035	3.471		ALT	37.2	75.5	64.2			1.07296	1.58083	1.0993
	1.09628	2.73333			1.19426	2.96834			1.00178	0.485194			0.543	5.323	2.956			35.3	68.6	61			0.787392	1.33007	0.819933
	1.13845	2.19981			1.10976	1.91003			1.02394	0.630413			0.556	5.428	3.187			54.9	71.1	68.2			0.977649	1.37075	0.801644
																		26.9	79.9	80.4
																			86	60.6
																			85.9	61.3
																						Relative αSMA proteinexpression	MOCK	Saline	Digoxin
																	TG	1.2	1.9	1.3			1.03232	2.12597	1.21889
																		1.3	1.8	1.5			0.99977	1.62184	1.28803
																		1.4	2	1.5			0.97393	1.5754	1.03649
																		1.4	2.2	1.4
																			1.8	1.2
																			2.1	1.3
